# Supplementary material for: Volume replacement strategies do not impair the binding of dabigatran to idarucizumab: Porcine model of hemodilution
Source: PLoS One. 2019 Jan 7;14(1):e0209350. doi: 10.1371/journal.pone.0209350 (PMC6322768; doi:10.1371/journal.pone.0209350)
Supplement: S1 File — (XLSX) [file pone.0209350.s004.xlsx]

## Sheet: Unbound active dabigatran
	Control					Gelafundin					HAES					Ringers					Voluven
Dabigatran	729	657	663	702	395	555	588	663	588	789	696	879	615	408	449	753	654	657	585	407	723	735	738	430	356
Hemodilution	474	555	370	510	253	699	711	564	690	987	552	687	567	513	696	978	618	858	516	400	657	639	711	470	326
5 m	5	5	5	5	5	0	0	206	157	292	0	0	35	0	0	0	0	168	0	0	0	0	108	35	0
15 m	207	254	35	242	0	112	258	447	324	463	279	253	152	211	272	357	140	257	151	136	150	162	324	180	53
3 h	177	302	152	202	114	160	257	334	293	251	324	290	164	188	218	284	208	221	252	169	170	207	238	108	89
12 h	68	48	42	221	58	35	110	217	93	97	59	103	81	142	85	113	55	0	94	45	46	46	54	0	42
24 h	51	52	51	0	160	136	0	0	0	0	0	0	35	0	0	5	5	5	5	5	159	0	0	0	0

## Sheet: aPTT
	Control					Gelafundin					HAES					Ringers					Voluven
Baseline	15.6	14.6	15.8	14.4	13.6	15.8	13.5	14.2	15.6	13.6	15.6	15.8	15.4	14	15.5	14.7		15.1	15.1	14.1	17.1		17.6	16.2	14.9
Dabigatran	47.2	43.5	43.3	39	32.6	40	33.1	36.1	45.6	39.5	46	36.7	37.3	33.3	39.1	44.2	39	38.4	40.6	32.5	51.2	38.1	35.2	49.7	30.9
Hemodilution	38.1	41	32.3	34.6	27.4	79.6	60.4	73.5	84.9	81.7	71.3	60.1	61	57.9	67.3	51.6	61.2	65.3	50.9	38.9	87.6	56.8	62.3	74.6	40.2
5 m	15.9	14.8	14.4	14.4	23.3	19.6	15.5	29.5	33.1	33.7	18.7	17.4	18.6	18.1	18.4	15.6	17.4	27.6	16.6	15.1	30.5	17.5	21	20.2	17.6
15 m	26.9	27.5	14.9	24.5	13.4	37.2	26	47.4	46	50.1	37.2	33.2	31.8	33.8	37.9	25.6	34.9	30.5	26.6	24.4	48	30.3	36.9	35.1	22.3
3 h	26.6	27.3	24	25.8	19.8	36.4	27.8	39	42.9	33.3	40.7	34.5	30	31.3	30.4	26.8	30.9	29.6	29.4	25.6	40.6	29.4	35.9	34	25.3
12 h	22.8	21.5	19.4	26.1	18.8	24.3	18.8	25.7	24.1	20.9	25.8	20.9	19.4	24.5	20.7	19.6	19.2	19.1	23.5	19.8	23.4	19.7	21.6	22.5	19.2
24 h	20.2	21.2	20.6	13.3	23.1	18.8	22.6	17.3	19.6	16.2		18.8	13.3	19.8	18.8	17.6	18	18.2	18.9	15.9	18.9	15.2	22.1		17

## Sheet: ACT
	Control					Gelafundin					HAES					Ringers					Voluven
Baseline	110	72	99	83	87	83	106	118	99	76	76	106	106	87	103	114	110	99	110	106	76		95	103	106
Dabigatran	329	291	214	391	378	356	306	344	379	229	387	364	433	329	183	260	302	264	344	295	321	302	414	341	310
Hemodilution	283	406	241	291	164	333	295	356	291	260	271	248	321	291	248	375	187	283	310	206	402	260	387	333	275
5 m	114	106	99	91	76	114	145	179	221	168	114	129	122	129	95	95	110	118	106	106	122	91	191	133	110
15 m	145	152	95	137	72	145	264	310	191	302	214	218	172	160	241	245	183	187	152	141	210	152	221	198	102
3 h	152	202	168	149	110	149	187	287	260	149	279	252	172	214	179	202	179	245	264	145	195	160	264	187	137
12 h	129	128	118	152	83	102	118	137	145	137	122		106	152	133	99	122	87	141	133	122	125	129	133	110
24 h	122	145	133	95	137	164	110	110	125	102	126	91	110	141	95	114	114	122	118	125	149	80	102	141	122

## Sheet: Idarucizumab
	Control					Gelafundin					HAES					Ringers					Voluven
5 m	8200	7300	10500	7700	9350	7530	7850	6990	6260	7320	7010	6170	6890	4560	6780	8370	8180	8480	8810	8350	5710	5630	5940	5550	5360
15 m	6050	6450	7870	6970	7160	7620	7120	5880	5710	8580	6950	4790	6380	5710	4810	8160	6840	7560	8390	8430	6320	6470	4960	4860	4390
3 h	1010	910	963	898	1550	1360	902	1450	2010	1500	1360	1980	1140	921	1670	1640	2830	1130	1320	1460	1330	1210	931	1060	950
12 h	38.9	20.6	56.9	35.8	59.2	52.5	45.6	151	75.8	80.6	91	100	121	35.2	77.9	73.7	68.2	38.7	47.1	68	40.6	83.7	101	57.3	56.5
24 h	3.98	3.22	5.48	3.14	5.8	6.11	3.14	5.82	4.94	6.05	9.33	7.47	4.02	3.14	4.83	3.14	5.84	9.12	9.06	7.97	3.14	6.38	11.2	5.46	5.86

## Sheet: Hemoglobin
	Control					Gelafundin					HAES					Ringers					Voluven
Baseline	11.3	11.2	10.3	9.1	10.9	9.4	10	11.3	9.2	10.7	11.3	11.3	10.6	11.1	10.4	11.2	10.3	10.8	11	10.2	11		11.4	9.8	10.6
Dabigatran	8.5	7.7	8.7	7.3	9.2	7.3	8.2	8.3	8	7.8	8.3	8.5	9.2	7.8	7.3	7.8	8.5	8.9	7.6	8.2	8.8	7	7.3	8.3	8.4
Hemodilution	8.6	7.6	8.6	7.3	9	3.7	4.3	4.2	4.1	4.3	4.4	4.2	4	4.2	4.1	5.1	5.8	5.9	5	5.5	5.1	4.3	4.1	4.2	4.3
5 m	8.4	7.3	8.2	7.2	8.6	3.5	4.4	4.1	3.8	4.1	4.2	4.2	4	4	3.9	5.2	5.7	5.9	4.9	5.4	4.8	3.8	3.9	4.2	4.2
15 m	8.4	7.4	8.3	7.3	8.5	3.6	4.4	4.1	3.9	4.1	4.2	4.2	4.1	4.1	4	5.8	5.8	6.2	5	5.5	4.8	3.7	4.1	4.2	4.3
3 h	8.6	7.4	8.7	7.2	8.6	3.9	5.5	5	4.9	4.7	5.1	5.3	6.1	5	5.2	5.8	6	6.4	5.7	5.9	6.1	4.4	5.6	5.2	5.8
12 h	10.4	8.9	10.9	8.6	10.5	7.16	7.2	9.1	6.8	7.7	6.6	7.3	8.4	6.3	6.9	6.5	6.3	7.1	6.5	7	7.2	6.3	7	8.1	7.1
24 h	10.6	9.1	9.9	7.8	10.6	6	7.2	11.6	7	7.9	6.4	7.8	7.7	6.5	6.5	6.1	6.7	6.2	6	6.2	6.8	5.7	7.9	7.3	6.2

## Sheet: Extem CT
	Control					Gelafundin					HAES					Ringers					Voluven
Baseline	35	33	39	29	36	41	37	34	39	26	37	36	36	40	48	38	42	38	41	44	40		40	34	35
Dabigatran	455	802	447	394	372	410	534	1000	563	949	542	859	533	523	222	1000	708	1000	432	274	1000	266	1000	225	371
Hemodilution	468	374	343	516	151	893	870	1000	946	928	1000	1000	1000		1000	956	1000	1000	1000	699	1000	670	1000	1000	1000
5 m	35	33	39	35	29	47	48	133	104		95	63	75	37	59	30	41		48	29	62	75	172	69	65
15 m	84	130	39	92	50	66	280	706	157	687	600	985	166	461	1000	552	78	875	199	72	98	177	1000	170	89
3 h	68	467	125	109	49	133	163	807	213	236	460	450	125	274	181	184	90	470	451	90	90	119	443	92	138
12 h	37	43	32	69	33	37	50	74	75	40	66	48	51	41	50	32	35	38	54	33	41	47	46	48	36
24 h	43	74	56	35	57	74	37	34	44	43	38	35	56	61	38	39	36	63	60	57	70	30	56	63	51

## Sheet: Extem CFT
	Control					Gelafundin					HAES					Ringers					Voluven
Baseline	39	33	33	25	42	28	36	38	26	36	40	48	40	28	28	34	37	43	31	32	38		40	30	28
Dabigatran	1000	1000	1000	506	238	150	561	865	613	927	611	1000	708	373	529	341	422	1000	337	182	292	382	1000	437	141
Hemodilution	778	1000	144	378	55	267	958		1000	1000	1000		1000				433	1000	1000	160	1000	1000			262
5 m	43	49	45	50	47	97	74	74	72	363	91	132	104	109	84	60	61	109	59	60	99	84	88	111	84
15 m	39	61	47	50	37	86	94	1000	350	310	217	180	109	167	337	558	55	185	48	54	96	134	706	144	64
3 h	37	80	39	30	43	56	73	187	308	81	157	131	53	90	93	80	51	97	79	52	81	61	142	62	39
12 h	31	30	32	36	36	41	46	40	36	42	50	54	49	51	46	44	43	37	39	43	42	36	44	42	34
24 h	36	42	34	34	41	41	36	36	26	42	49	50	38	46	35	34	33	42	30	33	41	47	41	55	33

## Sheet: Extem MCF
	Control					Gelafundin					HAES					Ringers					Voluven
Baseline	76	77	75	80	72	76	76	75	81	76	71	72	72	78	79	78	76	74	76	75	79.1		39.3	71.5	18.1
Dabigatran	32	61	76	73	73	71	73	72	78	75	70	40	72	72	73	78	72	77	75	73	74	79	75	79	76
Hemodilution	78	63	76	71	72	52	50	19	33	27	45	6	27	9		6	65	76	65	63	69	76	22	75	75
5 m	76	70	74	71	73	63	62	61	64	65	56	54	54	61	84	68	67	71	64	62	55	59	60	55	58
15 m	78	69	72	75	70	62	65	41	68		55	56	61	57	56	71	68	67	71	68	60	60	55	55	62
3 h	80	71	77	73	72	62	73	61	68	68	64	68	69	69	70	74	74	71	71	69	64	68	58	68	68
12 h	82	78	77	79	76	76	76	72	78	73	69	75	72	72	74	77	76	77	74	73	71	71	74	73	74
24 h	83	78	80	79	79	78	80	79	82	81	77	75	75	77	78	81	81	79	78	73	74	72	74	74	76

## Sheet: Intem CT
	Control					Gelafundin					HAES					Ringers					Voluven
Baseline	154	134	127	124	133	127	124	131	117	122	124	125	109	114	140	143	135	137	132	110	97		144	129	102
Dabigatran	985	846	793	689	561	528	859	863	841	784	575	911	664	564	702	719	878	822	786	520	705	658	1000	617	569
Hemodilution	799	926	596	571	396	1000	1000	999	1000	999	1000	1000	996	1000	1000	1000	906	1000	956	846	1000	791	1000	1000	732
5 m	257	163	137	129	110	206	382	879	597	1000	171	234	207	204	203	132	199	699	179	195	191	194	570	218	178
15 m	501	490	158	260	108	421	805	1000	842	822	645	730	484	749	827	657	468	713	470	370	569	515	1000	596	198
3 h	447	565	349	293	196	403	587	609	623	440	507	583	365	520	479	457	499	559	549	358	435	424	613	466	302
12 h	231	246	159	288	151	155	218	265	240	196	206	326	212	219	233	146	206	248	209	217	238	159	264	162	145
24 h	309	239	192	152	289	268	153	140	179	147	208	110	99	218	200	114	157	215	201	204	311	83	211	162	166

## Sheet: Intem CFT
	Control					Gelafundin					HAES					Ringers					Voluven
Baseline	43	33	35	28	37	28	34	36	30	34	33	36	32	32	33	36	33	37	31	35	33		36	32	28
Dabigatran	168	176	113	102	80	127	102	119	125	119	207	121	92	92	103	78	91	117	110	72	99	83	152	70	77
Hemodilution	118	96	67	82	50	171	217	519	244	309	205	214	182	180	208	142	182	163	133	118	208	154	254	216	157
5 m	47	53	45	44	35	76	64	124	91	197	80	91	91	86	65	42	50	62	54	53	89	72	98	109	78
15 m	53	76	42	50	32	82	161	164	117	141	180	146	100	125	140	77	57	78	57	56	93	102	155	138	62
3 h	46	65	38	44	35	68	71	101	98	99	90	119	57	69	68	54	58	60	61	46	64	58	77	54	44
12 h	36	44	38	36	31	41	37	50	37	38	51	41	49	42	38	32	34	43	36	41	42	36	42	38	36
24 h	42	46	36	24	35	51	34	35	34	32	46	43	45	44	29	36	34	46	38	41	39	37	44	37	33

[truncated: 10 more sheets: Intem MCF, D-Dimers, Fibrinogen, Total dabigatran, Platelets, White blood cells, AUC Idarucizumab, half life Idarucizumab, AUC unbound dabigatran, half life unbound dabigatran]
